# Supplementary material for: Restrictions on Hospital Referrals from Long-Term Care Homes in Madrid and COVID-19 Mortality from March to June 2020: A Systematic Review of Studies Conducted in Spain
Source: Epidemiologia (Basel). 2023 Jun 6;4(2):176–87. doi: 10.3390/epidemiologia4020019 (PMC10296840; doi:10.3390/epidemiologia4020019)
Supplement: Supplementary file 1 [file epidemiologia-04-00019-s001.zip]

Archive with 1 entries (1 files):
- epidemiologia-2243455-supplementary.pdf
